# Supplementary material for: Spatial protein heterogeneity analysis in frozen tissues to evaluate tumor heterogeneity
Source: PLoS One. 2021 Nov 19;16(11):e0259332. doi: 10.1371/journal.pone.0259332 (PMC8604290; doi:10.1371/journal.pone.0259332)
Supplement: S2 Table — (XLSX) [file pone.0259332.s010.xlsx]

## Sheet: Sheet 1 - Intensity_all_togethe
Table S2. Raw intensities for all patients
Footprint	Patient ID	AR	b-actin	CK14	CK17	CK19	CK5	CK7	CK8	E-cadherin	EGFR	ER	Ki67	PR
1	1	0.70665	1.3933	0.70398	1.054	1.2647	0.021824	0.0148	0	1.3248	0.64732	1.0223	0	0.3293
2	1	0.76731	4.8079	0.40892	0.15747	4.9924	0.097672	0.7151	0.027952	3.7773	0.40137	0.15838	0	0
3	1	0.28059	2.2656	0.26564	0.09466	2.1581	0.078845	0.28356	0.057424	2.7591	0.065086	0.0472	0.020995	0
4	1	1.6808	4.5043	1.6907	0.18074	4.2703	0.27042	0.41207	0.078552	6.2128	0.83439	0.086827	0.056288	0
5	1	NaN	NaN	NaN	NaN	NaN	NaN	NaN	NaN	NaN	NaN	NaN	NaN	NaN
6	1	1.3767	2.757	0.33015	0.13243	3.8893	0	0	0	4.7509	0.14926	0	1.1337	0
7	1	1.3048	4.0679	1.3246	0.16523	3.0628	0.22939	0.5259	0.078641	4.6063	0.26521	0.12785	0.04621	0.024524
8	1	1.7047	3.6825	1.4283	0.070302	3.566	0.34526	0.19738	0.072897	4.4007	0.38197	0.1581	0	0
9	1	0.20632	1.5841	0.79517	0.041236	2.1859	0.097538	0.35663	0.029419	1.9248	0.049096	0.078556	0.010749	0
10	1	0.56949	1.0282	0.4878	0.049426	1.1443	0.15119	0.20441	0.12297	1.7704	0.17485	0.24745	0	0
1	2	0.15863	0.176575	0.0472926	0.0777	0.155067	0.0607055	0	0.048066	0.222022	0.106351	0.132703	0	0
2	2	0.639484	0.694881	0.249883	0.275612	0.632404	0.194174	0.0153712	0.183119	0.644262	0.428252	0.433769	0	0
3	2	0.321124	0.393575	0.0806068	0.134179	0.482545	0.108708	0.0221469	0.070504	0.323741	0.179571	0.13857	0	0
4	2	0.1885	0.157121	0.107181	0.0685518	0.193738	0.0687649	0.0625484	0.118404	0.213541	0.206051	0.14529	0	0
5	2	0.250317	0.333683	0.113288	0.193607	0.420812	0.200387	0.0560556	0.139003	0.405744	0.187003	0.148269	0	0
6	2	0.209945	0.276953	0	0.0653722	0.313156	0.0849193	0.0726027	0.121009	0.345878	0.084505	0.0705846	0	0
7	2	NaN	NaN	NaN	NaN	NaN	NaN	NaN	NaN	NaN	NaN	NaN	NaN	NaN
8	2	NaN	NaN	NaN	NaN	NaN	NaN	NaN	NaN	NaN	NaN	NaN	NaN	NaN
9	2	0.408065	0.402377	0.14931	0.0733095	0.452302	0.096446	0.0186557	0.203385	0.552972	0.457395	0.475273	0	0
10	2	0.646337	0.836853	0.27054	0.471347	0.979457	0.229816	0.0736186	0.208759	1.01696	0.401124	0.355664	0	0
11	2	0.243024	0.443107	0.0896172	0.145594	0.484398	0.131368	0.111042	0.151309	0.551796	0.167251	0.109304	0	0
12	2	0.400286	0.530863	0.0831321	0.203591	0.63327	0.188542	0.0736829	0.183525	0.661856	0.295688	0.336801	0	0
13	2	NaN	NaN	NaN	NaN	NaN	NaN	NaN	NaN	NaN	NaN	NaN	NaN	NaN
1	3	0.58877	3.7412	1.0544	0.15706	4.2705	0.51361	0.99859	0.30851	2.8777	0.15902	0.30493	0	0
2	3	0.29209	2.143	0.61859	0.18313	2.8839	0.24766	0.29185	0.085507	2.0755	0.69126	0.12577	0.0044763	0.011615
3	3	0.17619	0.95657	0.26458	0.17657	1.0941	0.15267	0.30398	0.12437	0.91502	0.11766	0.08323	0.004501	0
4	3	0.59181	2.029	1.3582	0.31804	1.991	0.50201	0.19968	0.22468	1.9683	0.34843	0.10839	0.055052	0.0027775
5	3	0.68004	2.7524	1.0337	0.25502	2.3956	0.3465	0.88107	0.20117	1.9226	0.13611	0.015281	0	0
6	3	0.89463	2.2447	1.01	0.24879	2.0859	0.40753	0.15924	0.20732	2.0544	0.26213	0.23991	0.0049273	0
7	3	0.90872	2.1828	1.5984	0.31389	2.2641	0.46042	0.24127	0.14203	2.0888	0.55697	0.40533	0	0
8	3	0.028348	1.3419	0.62811	0.079944	1.7943	0.15942	0.10783	0.066389	1.2058	0.66174	0.08984	0.0077547	0
9	3	0.33661	1.021	0.67803	0.10009	1.2259	0.15825	0.14206	0.090877	1.0436	0.16516	0.2539	0.0059574	0.012332
10	3	0.85903	1.6732	1.3554	0.27651	2.2898	0.2997	0.58834	0.20065	2.1734	0.64898	0.077855	0.017516	0
1	4	0.22134	0.79635	0.69033	0.045786	0.75177	0.20287	0.19037	0.055487	1.0739	0.062643	0.13629	0.0013647	0.0079077
2	4	0.28391	3.0069	0.45765	0.076866	3.3283	0.45404	1.1259	0.2221	3.6254	0.14988	0.35896	0	0
3	4	0.38433	2.1276	0.90005	0.1251	3.1674	0.46162	1.1311	0.21191	1.2679	0.15291	0.6127	0.024042	0.011269
4	4	0.16645	1.3185	0.72916	0.08503	1.5314	0.20231	0.50125	0.02861	1.5915	0.1739	0.11949	0.02594	0.010687
5	4	0.13044	0.24988	0.24869	0.044093	0.68594	0.10762	0.15214	0.0564	0.28834	0.066878	0.1833	0	0
6	4	0.33566	1.9158	0.72716	0.061225	2.4867	0.25525	0.51648	0.24385	2.3923	0.23878	0.15762	0.107	0.057503
7	4	1.3218	2.699	2.9751	0.20387	2.9471	0.59407	0.25689	0.10729	3.2351	0.63391	0.53396	0.040833	0.23548
8	4	0.15976	0.7094	0.40729	0.037976	0.6075	0.12052	0.066004	0.033153	0.6213	0.10213	0.10507	0.016499	0.002302
1	5	0.31179	0.69839	0.60248	0.11598	0.78575	0.16475	0.13315	0.041582	0.76882	0.23129	0.26234	0.009529	0.026452
2	5	0.25655	1.2774	0.60574	0.052469	1.2207	0.14702	0.1173	0.11276	1.3599	0.080068	0.40411	0	0
3	5	0.18754	0.9338	0.44279	0.038355	0.89235	0.10747	0.085743	0.082426	0.99407	0.058529	0.2954	0	0
4	5	0.14757	1.5279	0.7643	0.384	2.1811	0.28465	0.13008	0.076633	1.7261	0.18667	0.25063	0.0036728	0
5	5	0.26664	1.1261	0.34741	0.035092	1.2184	0.059183	0.18401	0	1.6356	0.0049709	0.1178	0	0
6	5	0.010964	0.40171	0.093015	0.092842	0.46795	0.036319	0.052966	0.027347	0.58605	0.01286	0.0020818	0	0
7	5	0.37809	0.57573	0.33931	0.042129	0.6673	0.10092	0.22933	0.060933	0.76586	0.18155	0.026737	0	0
8	5	0.17307	0.37338	0.21816	0.068217	0.33848	0.10314	0.015789	0.0061229	0.34874	0.092883	0.07173	0	0
9	5	0.13394	1.3037	0.91493	0.084923	1.3698	0.10865	0.26644	0	2.3252	0.33709	0.10714	0	0
10	5	0.029908	0.051054	0.014449	0.0041378	0.061757	0.0060863	0.019327	0.00062646	0.060681	0.019468	0.035356	0	0.002357
